# Supplementary material for: Short-Read and Long-Read Whole Genome Sequencing for SARS-CoV-2 Variants Identification
Source: Viruses. 2025 Apr 18;17(4):584. doi: 10.3390/v17040584 (PMC12031342; doi:10.3390/v17040584)
Supplement: Supplementary file 1 [file viruses-17-00584-s001.zip › Supplementary Tables.xlsx]

## Sheet: Table S1 - NovaSeq
Supplementary Table 1. Illumina NovaSeq sequencing quality, genome mapping, and variant calling statistics
Sample ID	Total Bases	Total Reads	Average Length	Base Quality	Mapping Quality	Coverage Bases	Coverage Depth	%Genome Coverage	%Ambiguity	SNPs	Indels	Frame Shifts	Ambiguous Nucleotdes	Ambiguous Amino Acids	Clade	Lineage
3003401418	62.5 Mbp	2472618	51.77 bp	35.7	8.05	4526 bp	14.999	15.1356	63.7862	38	1	0	19074	6285	N/A	N/A
3003401419	13.35 Mbp	557738	49.39 bp	36	42.6	16846 bp	26.5261	56.3355	22.3757	63	6	0	6691	2124	21L	BA.2
3003401420	46.35 Mbp	2089792	45.73 bp	35	2.24	194 bp	6.15463	0.648764	94.4654	1	1	0	28248	9347	N/A	N/A
3003401421	34.7 Mbp	1509282	47.37 bp	35.4	6.99	1408 bp	5.37749	4.70856	69.4713	37	3	1	20774	6845	N/A	N/A
3003401422	85.6 Mbp	3274328	53.46 bp	35.9	53.3	29629 bp	622.862	99.0837	0.441427	75	4	0	132	20	21L	BA.2
3003401423	48.3 Mbp	1534926	63.94 bp	35.8	22.1	14050 bp	27.858	46.9853	39.5512	46	8	1	11827	5998	N/A	N/A
3003401424	194.45 Mbp	3321240	117.68 bp	35.9	59.4	29855 bp	11536.1	99.8395	0.0601946	74	7	0	18	14	21L	BA.2.3
3003401425	129.05 Mbp	3164570	82.51 bp	35.9	59.2	29838 bp	5104.63	99.7826	0.153831	64	9	0	46	14	21K	BA.1.15
3003401426	140.85 Mbp	2391014	118.37 bp	35.9	59.4	29845 bp	5050.07	99.806	0.0501622	58	7	0	15	11	21K	BA.1.1
3003401427	86.4 Mbp	2319778	75.50 bp	35.9	56.7	23577 bp	347.167	78.8449	15.975	62	5	0	4777	1554	21L	BA.2
3003401428	125.2 Mbp	1891322	132.83 bp	35.9	59.5	29852 bp	7824.21	99.8294	0.0635388	70	11	0	19	14	21L	BA.2.23
3003401429	133.4 Mbp	3203964	84.23 bp	35.9	59.3	29829 bp	5693.41	99.7525	0.0668829	74	5	0	20	14	21L	BA.2.3
3003401430	46.05 Mbp	1429062	65.63 bp	35.9	58.8	29731 bp	720.393	99.4248	0.17724	63	5	0	53	19	21K	BA.1.1
3003401431	154.8 Mbp	2719116	114.47 bp	35.8	59.1	29856 bp	8398.88	99.8428	0.0635388	78	9	0	19	14	21L	BA.2.9
3003401432	113.1 Mbp	2165372	105.21 bp	36	59.4	29853 bp	6257.31	99.8328	0.0668829	76	4	0	20	15	21L	BA.2.3
3003401433	106.5 Mbp	2647232	81.53 bp	35.9	59.4	29839 bp	4596.32	99.786	0.0601946	61	6	0	18	12	21K	BA.1.1
3003401434	98.9 Mbp	2418934	82.77 bp	35.9	59.3	29847 bp	3148.37	99.8127	0.0969802	71	6	0	29	24	21L	BA.2
3003401435	369.85 Mbp	5460354	135.83 bp	35.9	59.5	29857 bp	23554.7	99.8462	0.0635388	77	12	0	19	14	21L	BA.2.3.17
3003401436	30.5 Mbp	441800	138.72 bp	35.9	59.4	29869 bp	1966.62	99.8863	0.0601946	63	7	0	18	13	21K	BA.1.1
3003401437	141.2 Mbp	2251610	125.92 bp	35.9	59.6	29854 bp	8598.3	99.8361	0.0535063	71	9	0	16	11	21L	BA.2
3003401438	122 Mbp	2237284	109.77 bp	35.9	59.5	29853 bp	5870.96	99.8328	0.120389	81	7	0	36	30	21L	BA.2.9
3003401439	144.3 Mbp	2541452	114.19 bp	35.9	59.3	29854 bp	7307.61	99.8361	0.0635388	68	5	0	19	14	21L	BA.2
3003401440	128.6 Mbp	2235714	115.65 bp	35.9	59.2	29854 bp	7542.07	99.8361	0.0601946	73	5	0	18	13	21L	BA.2
3003401441	102.85 Mbp	2582540	80.62 bp	35.9	58.8	29839 bp	1503.48	99.786	0.217369	63	7	0	65	31	21K	BA.1.1
3003401442	106.1 Mbp	2951514	72.96 bp	35.9	59.2	29839 bp	3962.75	99.786	0.19396	73	8	0	58	52	21K	BA.1.1
3003401443	133.7 Mbp	4290114	63.53 bp	35.9	58.8	29829 bp	3471.33	99.7525	0.0836037	71	3	0	25	19	21L	BA.2.3
3003401444	84 Mbp	3640606	47.46 bp	35.9	54.2	29707 bp	496.463	99.3445	0.498278	75	3	0	149	34	21L	BA.2
3003401445	97.05 Mbp	2271814	86.38 bp	36	59	29837 bp	2275.63	99.7793	0.17724	67	5	0	53	20	21K	BA.1.1.2
3003401446	217.55 Mbp	2977422	146.42 bp	36	58.6	29855 bp	14381.5	99.8395	0.0802595	78	6	0	24	19	22C	BA.2.12.1
3003401447	247.95 Mbp	3666410	135.63 bp	35.9	59.4	29854 bp	15683.2	99.8361	0.0535063	75	5	0	16	12	21L	BA.2
3003401448	221.45 Mbp	3375560	131.65 bp	36	59.1	29856 bp	13932.6	99.8428	0.0668829	68	5	0	20	15	21L	BA.2
3003401449	116.8 Mbp	1884198	124.53 bp	35.9	59.7	29851 bp	6344.14	99.8261	0.0601946	73	5	0	18	14	21L	BA.2
3003401450	260.7 Mbp	3649344	143.17 bp	36	58.5	29873 bp	17045.7	99.8997	0.0668829	61	7	0	20	15	21K	BA.1.1
3003401451	120.25 Mbp	1746292	138.07 bp	35.9	59.7	29853 bp	7334.08	99.8328	0.0568505	71	5	0	17	11	21L	BA.2
3003401452	298.3 Mbp	4209684	142.02 bp	35.9	59.3	29860 bp	19423.4	99.8562	0.0702271	76	2	0	21	16	22C	BA.2.12.1
3003401453	109.3 Mbp	3870260	57.75 bp	36	56.6	29625 bp	1034.49	99.0703	1.23733	137	25	4	370	2518	21L	BA.2.3
3003401454	170.75 Mbp	2345546	145.85 bp	36	58.7	29854 bp	11262.1	99.8361	0.0769154	71	6	0	23	18	21L	BA.2.3
3003401455	261.5 Mbp	3749638	139.82 bp	36	58.7	29893 bp	16922.3	99.9666	0.0668829	66	14	0	20	16	21K	BA.1.1
3003401456	172.35 Mbp	2734330	126.58 bp	36	59.4	29856 bp	10583.9	99.8428	0.0735712	75	5	0	22	17	21L	BA.2.3.14
3003401457	206.9 Mbp	3679996	113.10 bp	35.9	59.4	29856 bp	11975.2	99.8428	0.0635388	74	5	0	19	15	21L	BA.2.3.14
3003401458	103.55 Mbp	3373544	62.61 bp	35.9	59.1	29829 bp	2953.99	99.7525	0.127078	70	3	0	38	15	21L	BA.2
3003401459	300.5 Mbp	4	150.25 bp	36.8	55.5	0 bp	0.0200983	0	99.495	0	0	0	29752	9764	N/A	N/A
3003401460	232.05 Mbp	3198328	145.41 bp	36	58.1	29858 bp	15312.3	99.8495	0.0802595	72	4	0	24	19	21L	BA.2.3.14
3003401461	231.35 Mbp	3452342	134.46 bp	36	59.3	29884 bp	14663.6	99.9365	0.0601946	63	18	0	18	14	21K	BA.1.1.18
3003401462	150.35 Mbp	2077994	145.01 bp	36	57.3	29855 bp	9949.51	99.8395	0.0836037	75	5	0	25	18	21L	BA.2.3
3003401463	340.55 Mbp	4705638	145.01 bp	35.9	58.4	29860 bp	22381.4	99.8562	0.0668829	69	7	0	20	16	21L	BA.2
3003401464	272.85 Mbp	4136712	132.37 bp	36	59	29887 bp	17090	99.9465	0.0568505	61	6	0	17	13	21K	BA.1.1
3003401465	136.45 Mbp	2012352	136.02 bp	36	59.2	29875 bp	8449.63	99.9064	0.046818	67	36	0	14	10	21K	BA.1.1
3003401466	17.9 Mbp	243930	147.69 bp	36	57.7	29836 bp	1195.04	99.7759	0.0702271	61	5	0	21	15	21K	BA.1.1
3003401467	270.5 Mbp	3892692	139.31 bp	35.9	59.4	29859 bp	17349.8	99.8529	0.0668829	75	4	0	20	16	21L	BA.2.31
3003401468	223.35 Mbp	3313680	135.21 bp	35.9	59.4	29855 bp	13962.4	99.8395	0.0501622	71	11	0	15	12	21L	BA.2
3003401469	41.7 Mbp	563340	148.34 bp	36	58.3	29837 bp	2772.9	99.7793	0.0702271	63	4	0	21	15	21K	BA.1.1
3003401470	123.5 Mbp	2225190	111.64 bp	35.9	59.5	29847 bp	6150.02	99.8127	0.0635388	74	3	0	19	13	22C	BA.2.12.1
3003401471	160.95 Mbp	2871948	112.73 bp	35.9	59	29851 bp	8666.77	99.8261	0.0668829	79	10	0	20	15	21L	BA.2.9
3003401472	322.75 Mbp	4555724	141.99 bp	36	58.7	29861 bp	21058.5	99.8595	0.0601946	67	7	0	18	14	21L	BA.2.23.1
3003401473	335.6 Mbp	4616514	145.63 bp	36	59.3	29859 bp	21858.4	99.8529	0.0601946	72	5	0	18	13	21L	BA.2.3
3003401474	164.65 Mbp	2271898	145.25 bp	36	57.7	29855 bp	10891.3	99.8395	0.0702271	69	4	0	21	16	21L	BA.2
3003401475	220 Mbp	6	74.33 bp	36.4	60	0 bp	0.0100324	0	99.2409	0	0	1	29676	9810	N/A	N/A
3003401476	109.85 Mbp	3389064	65.95 bp	35.9	42.2	18411 bp	112.554	61.5691	31.0872	60	7	2	9296	4717	N/A	N/A
3003401477	70.15 Mbp	944002	148.92 bp	36	59	29853 bp	4663.2	99.8328	0.0836037	74	2	0	25	21	22C	BA.2.12.1
3003401478	273.2 Mbp	4216292	130.03 bp	35.9	59.4	29857 bp	16929.5	99.8462	0.0668829	75	8	0	20	16	22C	BA.2.12.1
3003401479	109.3 Mbp	3046882	72.83 bp	35.9	57.8	29843 bp	1252.69	99.7994	0.0735712	72	6	0	22	17	21L	BA.2
3003401480	211.35 Mbp	2920044	145.06 bp	36	58.1	29855 bp	13954.8	99.8395	0.0735712	70	8	0	22	17	21L	BA.2
3003401481	154.25 Mbp	2917844	106.47 bp	35.9	59.5	29852 bp	8269.03	99.8294	0.0668829	75	11	0	20	15	21L	BA.2.9
3003401482	322.7 Mbp	4720666	137.08 bp	36	59.2	29858 bp	20696.3	99.8495	0.0635388	73	7	0	19	14	21L	BA.2
3003401483	262.3 Mbp	3708912	141.75 bp	35.9	59.3	29859 bp	17067.9	99.8529	0.0601946	73	2	0	18	14	21L	BA.2
3003401484	246.3 Mbp	3389672	145.61 bp	36	59	29885 bp	16223.7	99.9398	0.0668829	62	8	0	20	16	21K	BA.1.1.1
3003401485	282.5 Mbp	3869150	146.30 bp	36	58.3	29857 bp	18673.1	99.8462	0.0735712	71	5	0	22	18	21L	BA.2.9
3003401486	188.7 Mbp	2675598	141.43 bp	36	57.1	29856 bp	12385	99.8428	0.0735712	70	9	0	22	18	21L	BA.2
3003401487	53.7 Mbp	718788	149.71 bp	36	59.6	29848 bp	3569.99	99.8161	0.0702271	73	6	0	21	17	21L	BA.2.9
3003401488	203.2 Mbp	2821432	144.33 bp	36	59	29859 bp	13313.6	99.8529	0.0702271	70	5	0	21	16	21L	BA.2
3003401489	249.2 Mbp	3516190	142.02 bp	36	59.3	29860 bp	16222.4	99.8562	0.0635388	71	7	0	19	13	21L	BA.2
3003401490	119.5 Mbp	1610136	148.71 bp	35.9	59.5	29854 bp	7847.44	99.8361	0.0735712	71	4	0	22	17	21L	BA.2
3003401491	183.9 Mbp	3122572	118.36 bp	36	59	29855 bp	9127.08	99.8395	0.0668829	73	13	0	20	15	21L	BA.2
3003401492	3.1 Mbp	43484	146.57 bp	36	57.2	29642 bp	211.188	99.1272	0.0802595	72	6	0	24	18	21L	BA.2
3003401493	277.85 Mbp	4033066	138.13 bp	35.9	58.9	29860 bp	17698	99.8562	0.0601946	71	8	0	18	14	21L	BA.2
3003401494	168.45 Mbp	2706470	125.02 bp	36	59.3	29883 bp	9820.5	99.9331	0.0501622	65	13	0	15	12	21K	BA.1.1
3003401495	287.75 Mbp	4095976	140.83 bp	36	58.7	29856 bp	18685.2	99.8428	0.0735712	69	4	0	22	16	21L	BA.2
3003401496	131.25 Mbp	1822022	144.40 bp	36	56.9	29878 bp	8644.63	99.9164	0.0568505	62	4	0	17	13	21K	BA.1.1
3003401497	239.8 Mbp	3364486	142.86 bp	36	58.8	29884 bp	15685.2	99.9365	0.0668829	63	6	0	20	16	21K	BA.1.1
3003401498	263.15 Mbp	3781488	139.49 bp	35.9	59.4	29860 bp	16769.3	99.8562	0.0668829	74	4	0	20	15	21L	BA.2
3003401499	327.1 Mbp	4803166	136.59 bp	36	59	29859 bp	20975.8	99.8529	0.0702271	71	4	0	21	17	21L	BA.2
3003401500	373.45 Mbp	5110536	146.40 bp	36	59.1	29856 bp	24633.7	99.8428	0.0836037	78	6	0	25	21	21L	BA.2
3003401501	94.05 Mbp	1263332	149.14 bp	36	59.3	29875 bp	6240.59	99.9064	0.0501622	60	11	0	15	13	21K	BA.1.1.18
3003401502	146.75 Mbp	3669122	80.95 bp	36	57.3	29852 bp	4810.34	99.8294	0.0601946	58	7	0	18	14	21K	BA.1.1
3003401503	834 Mbp	24	71.08 bp	35.5	58	0 bp	0.0316022	0	98.4684	1	0	0	29445	9681	N/A	N/A
3003401504	255.4 Mbp	3567398	143.51 bp	36	56.8	29855 bp	16831.5	99.8395	0.0769154	73	4	0	23	18	22C	BA.2.12.1
3003401505	283.9 Mbp	4004144	142.15 bp	36	57.3	29857 bp	18585	99.8462	0.0902919	78	7	0	27	22	21L	BA.2.3
3003401506	303.95 Mbp	4574200	133.33 bp	36	58.4	29856 bp	19180.3	99.8428	0.0769154	78	8	0	23	18	21L	BA.2
3003401507	206.8 Mbp	3529236	117.77 bp	36	58.5	29856 bp	11609.4	99.8428	0.0601946	73	10	0	18	13	21L	BA.2.10.1
3003401508	294.9 Mbp	4089008	144.55 bp	36	57.9	29859 bp	19415	99.8529	0.0735712	71	10	0	22	17	21L	BA.2.48
3003401509	225.65 Mbp	3968466	114.35 bp	36	58.4	29856 bp	10478.9	99.8428	0.0702271	71	11	0	21	16	21L	BA.2.3

## Sheet: Table S2 - MinION
Supplementary Table 2. Oxford Nanopore Technologies MinION sequencing quality, genome mapping, and variant calling statistics
Sample ID	Total Bases	Total Reads	Average Length	Base Quality	Mapping Quality	Coverage Bases	Coverage Depth	%Genome Coverage	%Ambiguity	SNPs	Indels	Frame Shifts	Ambiguous Nucleotdes	Ambiguous Amino Acids	Clade	Lineage
3003401418	972.4 kbp	2113	459.98 bp	21	58	1065 bp	1.07113	3.56152	84.0116	10	8	6	25122	8856	N/A	N/A
3003401419	1.5 Mbp	3489	443.34 bp	20.9	58.7	8139 bp	11.0363	27.218	51.9881	21	12	8	15546	7299	N/A	N/A
3003401420	17 kbp	91	186.71 bp	18.1	58.2	0 bp	0.0700933	0	94.4955	0	1	9	28257	9517	N/A	N/A
3003401421	2.6 Mbp	6041	432.51 bp	20.5	60	0 bp	0.0978497	0	92.8302	0	2	8	27759	9449	N/A	N/A
3003401422	505.2 kbp	1244	405.94 bp	21	57.6	3938 bp	4.77531	13.1692	62.4486	10	6	18	18674	7212	N/A	N/A
3003401423	1.4 Mbp	3341	447.64 bp	20.8	58.6	3283 bp	2.57345	10.9788	60.8802	15	14	22	18205	8318	N/A	N/A
3003401424	7.8 Mbp	12485	626.35 bp	20.9	59	27868 bp	205.63	93.1947	3.49463	70	5	10	1045	1586	21L	BA.2.3
3003401425	1.3 Mbp	2894	471.55 bp	21	58.5	18081 bp	24.1361	60.4655	11.5239	49	15	13	3446	4522	21K	BA.1.15
3003401426	5.1 Mbp	9958	519.76 bp	20.6	58.9	25139 bp	78.7585	84.0685	5.85894	54	8	3	1752	2208	21K	BA.1.1
3003401427	861.5 kbp	2086	413.47 bp	20.9	60	0 bp	0.206066	0	83.8076	1	6	13	25061	9008	N/A	N/A
3003401428	5.9 Mbp	9591	620.26 bp	20.9	59.1	26795 bp	157.069	89.6064	4.22366	69	5	7	1263	1650	21L	BA.2.23
3003401429	2 Mbp	3729	543.73 bp	21.1	59	18196 bp	41.7465	60.8501	18.7941	60	20	8	5620	7149	21L	BA.2.3
3003401430	996.5 kbp	2213	450.40 bp	21.1	58.6	1239 bp	2.04408	4.1434	68.0968	16	7	8	20363	7853	N/A	N/A
3003401431	1.2 Mbp	1906	663.35 bp	20.8	59.7	23182 bp	29.1906	77.524	6.64147	70	11	5	1986	2703	21L	BA.2.9
3003401432	4 Mbp	6587	616.59 bp	20.8	59.1	26976 bp	106.876	90.2117	6.29034	74	3	1	1881	3684	21L	BA.2.3
3003401433	1.9 Mbp	3382	562.35 bp	20.9	59.1	19782 bp	42.8833	66.1539	12.2262	60	20	3	3656	3613	21K	BA.1.1
3003401434	1.5 Mbp	3341	467.76 bp	20.8	58.6	11159 bp	13.0763	37.3173	32.7659	58	13	9	9798	7167	N/A	N/A
3003401435	10 Mbp	15384	652.87 bp	20.7	59.2	28814 bp	268.863	96.3582	3.59496	77	6	1	1075	1091	21L	BA.2.3.17
3003401436	5.5 Mbp	9793	570.43 bp	20.8	58.6	27965 bp	146.492	93.519	4.54804	58	8	3	1360	2332	21K	BA.1.1
3003401437	5.1 Mbp	8856	580.67 bp	20.7	58.8	26503 bp	126.883	88.6299	6.31709	67	9	1	1889	1087	21L	BA.2
3003401438	3.7 Mbp	7119	530.00 bp	21	58.9	22273 bp	77.442	74.4842	7.00264	69	11	6	2094	4789	21L	BA.2.9
3003401439	9.3 Mbp	15705	597.18 bp	20.7	59	27946 bp	212.15	93.4555	6.09303	68	6	2	1822	1441	21L	BA.2
3003401440	7.5 Mbp	12445	608.41 bp	20.8	58.8	27910 bp	200.708	93.3351	5.95927	71	4	1	1782	1419	21L	BA.2
3003401441	1.6 Mbp	3336	500.72 bp	20.8	58.7	17479 bp	23.4457	58.4523	15.3797	47	16	14	4599	4336	21K	BA.1.1
3003401442	561.6 kbp	1116	501.86 bp	21.2	58.6	10622 bp	12.3033	35.5215	47.2193	41	14	9	14120	6326	N/A	N/A
3003401443	1.1 Mbp	2270	488.73 bp	21.1	57.9	10724 bp	15.9933	35.8626	40.8086	44	8	15	12203	6696	N/A	N/A
3003401444	614.4 kbp	1349	454.72 bp	21.3	58.4	7189 bp	11.5378	24.0411	58.0076	20	4	10	17346	7211	N/A	N/A
3003401445	3.4 Mbp	7253	480.71 bp	20.6	59	18135 bp	30.3491	60.6461	24.0177	54	7	9	7182	3608	21K	BA.1.1.2
3003401446	10.8 Mbp	16001	674.70 bp	20.8	59.2	28718 bp	294.554	96.0372	1.73896	79	11	4	520	979	22C	BA.2.12.1
3003401447	9.2 Mbp	13988	659.46 bp	20.8	59.3	28021 bp	243.389	93.7063	3.57824	72	7	2	1070	1371	21L	BA.2
3003401448	6.7 Mbp	10626	634.84 bp	20.9	59.1	28189 bp	178.386	94.2681	3.49463	69	10	1	1045	1089	21L	BA.2
3003401449	5.3 Mbp	9072	592.03 bp	20.7	59.1	26955 bp	109.239	90.1415	6.29034	71	7	2	1881	2617	21L	BA.2
3003401450	11.9 Mbp	17863	667.38 bp	20.8	59.3	28440 bp	322.849	95.1075	0.752433	61	17	3	225	1985	21K	BA.1.1
3003401451	8.2 Mbp	13942	594.61 bp	20.8	58.9	27981 bp	189.79	93.5726	5.64157	67	3	2	1687	1390	21L	BA.2
3003401452	12.1 Mbp	18715	651.40 bp	20.8	59.1	28444 bp	327.88	95.1209	3.43778	75	8	1	1028	1088	22C	BA.2.12.1
3003401453	814.8 kbp	1958	416.47 bp	22.3	60	0 bp	0.2679	0	93.4087	4	6	6	27932	9540	N/A	N/A
3003401454	11.2 Mbp	17748	634.45 bp	20.7	59.1	28626 bp	303.321	95.7295	2.94285	70	6	3	880	1072	21L	BA.2.3
3003401455	7.6 Mbp	11651	653.24 bp	20.7	59	28466 bp	205.716	95.1945	0.866134	64	12	4	259	1969	21K	BA.1.1
3003401456	5.3 Mbp	8682	620.12 bp	20.8	58.9	28011 bp	140.874	93.6729	3.66184	71	8	4	1095	1426	21L	BA.2.3.14
3003401457	4 Mbp	6362	634.79 bp	20.8	59.1	27152 bp	108.423	90.8003	4.9995	71	7	4	1495	1667	21L	BA.2.3.14
3003401458	529.7 kbp	1060	498.98 bp	20.7	58.5	8959 bp	12.248	29.9602	42.5543	37	13	17	12725	8386	N/A	N/A
3003401459	6.8 Mbp	11936	577.16 bp	20.7	59	26598 bp	115.84	88.9476	5.86898	70	5	2	1755	1430	21L	BA.2.3.14
3003401460	8.9 Mbp	13571	656.08 bp	20.7	59	28519 bp	241.526	95.3717	0.832692	71	6	4	249	1017	21L	BA.2.3.14
3003401461	8.4 Mbp	13025	646.01 bp	20.7	59	28203 bp	226.875	94.315	1.79581	62	14	5	537	2024	21K	BA.1.1.18
3003401462	7.6 Mbp	11586	656.52 bp	20.8	59.1	28737 bp	206.364	96.1007	2.0299	74	7	3	607	992	21L	BA.2.3
3003401463	10.5 Mbp	16022	655.51 bp	20.8	59.3	28496 bp	279.4	95.2948	0.792563	69	9	3	237	1021	21L	BA.2
3003401464	12.3 Mbp	18947	648.45 bp	20.7	59	28637 bp	319.626	95.7663	0.491589	57	16	1	147	806	21K	BA.1.1
3003401465	4.7 Mbp	8341	568.61 bp	20.6	58.9	27976 bp	97.9656	93.5558	4.2872	57	10	4	1282	2336	21K	BA.1.1
3003401466	12.6 Mbp	19482	648.68 bp	20.6	59.1	29241 bp	341.179	97.7862	0.431395	60	15	1	129	805	21K	BA.1.1
3003401467	6.9 Mbp	11029	627.95 bp	20.8	59	27778 bp	179.72	92.8937	2.25061	76	12	5	673	1545	21L	BA.2.31
3003401468	10.6 Mbp	16922	632.34 bp	20.7	59.1	28022 bp	271.954	93.7097	3.61168	67	9	2	1080	1113	21L	BA.2
3003401469	11.1 Mbp	17094	650.13 bp	20.8	59.1	28190 bp	302.699	94.2715	0.658797	62	13	2	197	1081	21K	BA.1.1
3003401470	3.4 Mbp	6606	526.75 bp	20.7	58.7	22947 bp	58.1693	76.7381	6.89897	74	12	5	2063	2658	22C	BA.2.12.1
3003401471	3.7 Mbp	6951	542.72 bp	20.8	58.9	25936 bp	70.8155	86.7338	6.49433	75	13	4	1942	2624	21L	BA.2.9
3003401472	9.1 Mbp	14173	647.91 bp	20.7	59.1	28726 bp	247.849	96.0639	0.812627	69	12	4	243	989	21L	BA.2.23.1
3003401473	5.8 Mbp	9521	606.67 bp	20.8	59.1	28362 bp	139.982	94.8467	3.58827	72	8	1	1073	1089	21L	BA.2.3
3003401474	15.4 Mbp	23336	664.29 bp	20.7	59.2	28820 bp	420.9	96.3783	1.37779	69	5	3	412	910	21L	BA.2
3003401475	1.6 Mbp	3357	483.69 bp	21.1	58.7	9338 bp	10.2816	31.2276	46.0823	38	15	12	13780	5358	N/A	N/A
3003401476	590.8 kbp	1518	388.49 bp	19.7	51.3	0 bp	0.0524028	0	95.783	0	2	5	28642	9725	N/A	N/A
3003401477	9.7 Mbp	14705	662.37 bp	20.8	59.2	28392 bp	264.452	94.947	3.56486	74	7	1	1066	1090	22C	BA.2.12.1
3003401478	10 Mbp	15996	625.71 bp	20.6	59.2	28021 bp	258.93	93.7063	3.46788	75	13	3	1037	1517	22C	BA.2.12.1
3003401479	1.4 Mbp	3158	454.69 bp	21.1	59.1	3261 bp	2.15661	10.9053	78.6543	4	8	5	23520	9094	N/A	N/A
3003401480	12.6 Mbp	19478	650.05 bp	20.6	59	28745 bp	342.134	96.1275	0.792563	70	7	3	237	868	21L	BA.2
3003401481	4.1 Mbp	6963	594.06 bp	20.8	58.9	25906 bp	103.711	86.6334	6.29703	74	10	2	1883	2620	21L	BA.2.9
3003401482	6.4 Mbp	9938	649.92 bp	20.8	59.1	28015 bp	175.395	93.6863	3.06993	72	6	3	918	1137	21L	BA.2
3003401483	10.1 Mbp	15924	636.18 bp	20.7	59	28452 bp	274.426	95.1476	0.565161	72	7	3	169	943	21L	BA.2
3003401484	8.5 Mbp	13264	646.51 bp	20.6	59.1	28268 bp	232.7	94.5323	0.541752	56	15	2	162	1944	21K	BA.1.1.1
3003401485	7.8 Mbp	12547	624.34 bp	20.7	59.1	28033 bp	210.699	93.7464	0.922984	73	7	3	276	1163	21L	BA.2.9
3003401486	6.6 Mbp	9652	688.38 bp	20.8	59.3	28242 bp	182.738	94.4454	3.09334	71	11	1	925	280	21L	BA.2
3003401487	6.2 Mbp	9924	627.29 bp	20.8	59.1	28020 bp	166.311	93.703	3.60165	72	9	4	1077	1536	21L	BA.2.9
3003401488	8.5 Mbp	12969	656.15 bp	20.7	59.1	28729 bp	230.019	96.074	0.72568	70	7	2	217	1046	21L	BA.2
3003401489	5.7 Mbp	9483	606.87 bp	20.7	58.9	28021 bp	151.971	93.7063	1.60185	70	10	6	479	1332	21L	BA.2
3003401490	8.7 Mbp	13863	634.91 bp	20.7	59.2	28020 bp	226.46	93.703	3.83239	70	7	1	1146	1116	21L	BA.2
3003401491	5.7 Mbp	10106	569.85 bp	20.8	59	27289 bp	114.604	91.2584	6.28031	70	5	1	1878	1453	21L	BA.2
3003401492	15 Mbp	22444	671.82 bp	20.6	59.1	28821 bp	382.293	96.3816	1.46808	70	8	2	439	931	21L	BA.2
3003401493	6.5 Mbp	10354	632.43 bp	20.7	59.1	28021 bp	164.906	93.7063	4.20025	68	6	8	1256	1539	21L	BA.2
3003401494	4.6 Mbp	7610	606.32 bp	20.7	59.1	28029 bp	106.337	93.7331	3.69863	58	9	6	1106	2312	21K	BA.1.1
3003401495	10.5 Mbp	16131	654.59 bp	20.7	59.2	28035 bp	284.735	93.7531	3.23379	67	5	4	967	1483	21L	BA.2
3003401496	10.4 Mbp	16205	643.39 bp	20.8	59	29361 bp	275.882	98.1875	0.133766	61	12	1	40	804	21K	BA.1.1
3003401497	7.5 Mbp	11799	636.95 bp	20.7	59	28293 bp	202.425	94.6159	1.2273	60	15	4	367	1934	21K	BA.1.1
3003401498	5.6 Mbp	9057	622.14 bp	20.6	58.9	28528 bp	145.759	95.4018	3.60499	74	6	1	1078	1094	21L	BA.2
3003401499	8.6 Mbp	13907	621.96 bp	20.7	59.1	28128 bp	229.854	94.0641	2.00983	70	11	3	601	1192	21L	BA.2
3003401500	6.8 Mbp	11192	607.33 bp	20.7	58.9	28033 bp	181.175	93.7464	3.61837	76	7	1	1082	1095	21L	BA.2
3003401501	11.1 Mbp	16950	655.97 bp	20.7	59.2	28544 bp	301.911	95.4553	0.745745	59	10	2	223	898	21K	BA.1.1.18
3003401502	2.7 Mbp	5087	539.28 bp	20.7	58.8	26340 bp	48.5824	88.0848	5.76865	57	9	2	1725	2399	21K	BA.1.1
3003401503	8.5 Mbp	13317	644.24 bp	20.8	59	28535 bp	232.853	95.4252	0.882855	69	7	3	264	1063	21L	BA.2
3003401504	8.2 Mbp	12585	656.37 bp	20.7	59.1	28367 bp	224.576	94.8634	3.58158	74	9	1	1071	1089	22C	BA.2.12.1
3003401505	12.2 Mbp	18712	652.85 bp	20.7	59.2	28403 bp	331.853	94.9838	2.62181	78	8	2	784	1005	21L	BA.2.3
3003401506	4.8 Mbp	7613	630.15 bp	20.7	58.8	28015 bp	126.61	93.6863	2.18373	76	6	5	653	1481	21L	BA.2
3003401507	7.3 Mbp	11703	626.89 bp	20.7	59.1	28013 bp	185.259	93.6796	6.22346	71	7	1	1861	1447	21L	BA.2.10.1
3003401508	6.6 Mbp	10107	658.78 bp	20.7	59	28030 bp	180.948	93.7364	0.695582	71	12	3	208	908	21L	BA.2.48
3003401509	5.7 Mbp	9659	583.02 bp	20.7	59	28005 bp	95.0284	93.6528	5.07641	71	6	1	1518	1246	21L	BA.2.3

## Sheet: Table S3 - Sequel II
Supplementary Table 3. Pacific Biosciences Sequel II sequencing quality, genome mapping, and variant calling statistics
Sample ID	Total Bases	Total Reads	Average Length	Base Quality	Mapping Quality	Coverage Bases	Coverage Depth	%Genome Coverage	%Ambiguity	SNPs	Indels	Frame Shifts	Ambiguous Nucleotdes	Ambiguous Amino Acids	Clade	Lineage
3003401418	236.3 kbp	155	1538.47 bp	85	59.7	4017 bp	6.77889	13.4334	4.07986	108	12	4	1220	1626	21L	BA.2
3003401419	156.8 kbp	111	1428.06 bp	88.6	60	1965 bp	4.79166	6.57125	3.93606	116	9	2	1177	711	21L	BA.2
3003401420	342.7 kbp	234	1444.13 bp	86.2	60	13720 bp	10.6161	45.8817	1.36441	122	9	0	408	131	21L	BA.2
3003401421	595.5 kbp	379	1584.54 bp	88.3	59.9	22876 bp	17.9951	76.5007	0.595258	101	9	0	178	78	21L	BA.2
3003401422	423.6 kbp	262	1631.27 bp	85.3	60	19076 bp	13.1012	63.7929	2.20714	112	8	1	660	1292	21L	BA.2
3003401423	477.4 kbp	290	1625.11 bp	84.8	59.9	20269 bp	14.3724	67.7825	2.39441	121	8	1	716	183	21L	BA.2
3003401424	456.9 kbp	412	1126.84 bp	87.6	60	18873 bp	14.4545	63.1141	1.4848	99	5	0	444	77	21L	BA.2.3
3003401425	283.9 kbp	188	1522.20 bp	87.3	59.7	8045 bp	8.81019	26.9037	3.64846	117	8	9	1091	4410	21L	BA.2
3003401426	195.3 kbp	136	1450.18 bp	87.9	59.8	2804 bp	5.89984	9.37699	3.16691	118	10	4	947	2256	21L	BA.2
3003401427	135.9 kbp	81	1691.25 bp	85.4	60	1145 bp	4.2158	3.82905	2.74554	106	14	3	821	4221	21L	BA.2
3003401428	368.3 kbp	345	1085.43 bp	88	59.9	14597 bp	11.5629	48.8145	1.29084	107	9	3	386	4864	21L	BA.2.23
3003401429	391.8 kbp	270	1465.29 bp	86.7	59.9	16166 bp	12.2181	54.0615	1.1437	121	12	0	342	133	21L	BA.2
3003401430	363.3 kbp	221	1657.88 bp	87.3	59.9	13789 bp	11.1812	46.1124	2.35428	106	8	1	704	1031	21L	BA.2
3003401431	715.1 kbp	712	1023.22 bp	87.4	59.9	27171 bp	22.6093	90.8638	0.698927	108	8	0	209	75	21L	BA.2
3003401432	570.2 kbp	458	1261.16 bp	87.6	60	23247 bp	17.9308	77.7414	2.34759	95	4	0	702	125	21L	BA.2
3003401433	431.1 kbp	295	1475.65 bp	86.7	60	16185 bp	13.4347	54.125	1.35104	110	8	0	404	158	21L	BA.2
3003401434	256.6 kbp	168	1540.18 bp	86.6	59.9	6518 bp	7.80631	21.7971	2.36431	107	8	3	707	1474	21L	BA.2
3003401435	1 Mbp	1223	846.17 bp	88.3	60	27754 bp	32.986	92.8134	0.792563	83	8	0	237	27	21L	BA.2.3.17
3003401436	641.1 kbp	598	1088.07 bp	87.4	59.9	24440 bp	20.289	81.7309	1.12698	112	10	1	337	849	21L	BA.2
3003401437	758.2 kbp	570	1345.65 bp	87.3	59.9	26430 bp	23.5075	88.3858	0.969802	103	11	0	290	65	21L	BA.2
3003401438	511.6 kbp	327	1577.93 bp	86.1	59.9	20609 bp	15.8119	68.9195	0.739056	107	7	0	221	101	21L	BA.2
3003401439	1 Mbp	983	1044.83 bp	87.9	59.9	28573 bp	33.1476	95.5523	0.538408	98	6	0	161	61	21L	BA.2
3003401440	610.6 kbp	498	1242.09 bp	87	60	24679 bp	19.2065	82.5302	1.42461	104	9	0	426	74	21L	BA.2
3003401441	301 kbp	188	1576.48 bp	84.9	60	11512 bp	9.21249	38.4978	1.85266	133	10	3	554	5909	21L	BA.2
3003401442	260.1 kbp	156	1680.99 bp	86.4	60	7385 bp	8.01063	24.6965	5.33057	112	8	1	1594	1172	21L	BA.2
3003401443	171.1 kbp	109	1586.33 bp	84.2	59.9	1073 bp	5.36237	3.58827	1.9162	106	7	8	573	548	21L	BA.2
3003401444	315.9 kbp	198	1571.28 bp	85.2	60	11912 bp	9.70468	39.8355	2.81912	111	6	2	843	2659	21L	BA.2
3003401445	576.9 kbp	356	1597.80 bp	85.3	59.8	21972 bp	17.1473	73.4776	0.889543	114	11	0	266	95	21L	BA.2
3003401446	13.6 Mbp	18284	765.48 bp	89.2	60	29733 bp	449.162	99.4315	0.270876	79	6	0	81	5	22C	BA.2.12.1
3003401447	3.9 Mbp	4989	760.72 bp	88.9	60	29431 bp	128.207	98.4216	0.531719	76	8	0	159	13	21L	BA.2
3003401448	7.3 Mbp	9132	775.19 bp	88.8	60	29685 bp	239.34	99.271	0.210681	72	10	0	63	17	21L	BA.2
3003401449	1 Mbp	714	1448.40 bp	87.1	60	28237 bp	31.6222	94.4287	0.949737	113	10	1	284	264	21L	BA.2
3003401450	9.9 Mbp	13098	782.96 bp	89.3	60	29697 bp	327.945	99.3111	0.247467	63	11	0	74	18	21K	BA.1.1
3003401451	762 kbp	667	1159.76 bp	86.9	59.8	25701 bp	23.9736	85.9479	0.86279	96	7	0	258	65	21L	BA.2
3003401452	21.1 Mbp	28226	721.47 bp	89.2	60	29746 bp	695.672	99.475	0.277564	77	5	0	83	7	22C	BA.2.12.1
3003401453	1.6 Mbp	996	1662.22 bp	86.8	59.9	29025 bp	51.8104	97.0638	0.54844	105	14	0	164	68	21L	BA.2
3003401454	16.2 Mbp	21305	737.74 bp	89.1	60	29777 bp	535.421	99.5786	0.277564	70	5	0	83	7	21L	BA.2.3
3003401455	11.9 Mbp	15290	799.03 bp	88.8	60	29748 bp	389.468	99.4817	0.341103	72	8	0	102	40	21K	BA.1.1
3003401456	1.4 Mbp	1365	1020.29 bp	88	60	29133 bp	45.5659	97.425	0.387921	83	8	0	116	31	21L	BA.2.3.14
3003401457	740 kbp	487	1534.52 bp	87.3	59.9	25591 bp	23.0715	85.58	0.832692	104	9	1	249	1359	21L	BA.2
3003401458	531.2 kbp	341	1569.45 bp	87.2	59.8	20172 bp	16.5056	67.4581	1.83259	106	13	0	548	80	21L	BA.2
3003401459	406.7 kbp	286	1437.40 bp	87.5	59.9	14915 bp	12.3947	49.8779	0.739056	121	8	0	221	84	21L	BA.2
3003401460	18.4 Mbp	24532	772.61 bp	89.2	60	29767 bp	608.909	99.5452	0.17724	72	6	0	53	4	21L	BA.2.3.14
3003401461	3.4 Mbp	3949	901.45 bp	89	60	29652 bp	112.659	99.1606	0.461492	92	9	0	138	48	21K	BA.1.1.18
3003401462	13.5 Mbp	17616	789.47 bp	89	60	29710 bp	447.173	99.3546	0.187272	74	5	0	56	6	21L	BA.2.3
3003401463	13.7 Mbp	18104	735.26 bp	89.3	60	29735 bp	452.982	99.4382	0.187272	69	6	0	56	7	21L	BA.2
3003401464	24.3 Mbp	30746	812.05 bp	89	60	29747 bp	753.534	99.4783	0.217369	62	11	0	65	16	21K	BA.1.1
3003401465	2.1 Mbp	1552	1341.76 bp	86.9	59.9	29283 bp	53.4901	97.9266	0.504966	98	12	1	151	772	21K	BA.1.1
3003401466	10.7 Mbp	13730	800.68 bp	89.3	60	29716 bp	352.044	99.3746	0.364512	63	9	0	109	24	21K	BA.1.1
3003401467	1.3 Mbp	1300	1036.03 bp	87.9	60	28461 bp	40.5606	95.1777	0.826004	101	9	0	247	63	21L	BA.2.31
3003401468	9.3 Mbp	11102	864.64 bp	89	60	29684 bp	280.325	99.2676	0.351135	72	11	0	105	21	21L	BA.2
3003401469	25.8 Mbp	33262	751.51 bp	88.9	60	29750 bp	847.645	99.4883	0.3712	68	10	0	111	30	21K	BA.1.1
3003401470	1.7 Mbp	1036	1630.08 bp	86.6	59.9	28996 bp	51.171	96.9669	0.528375	103	10	0	158	60	21L	BA.2
3003401471	1.7 Mbp	1029	1693.56 bp	86.1	59.8	29282 bp	53.2038	97.9233	0.54844	106	8	1	164	1252	21L	BA.2
3003401472	25.9 Mbp	34714	767.49 bp	89.2	60	29769 bp	854.214	99.5519	0.0702271	68	5	0	21	4	21L	BA.2.23.1
3003401473	9.2 Mbp	11873	795.51 bp	88.9	60	29651 bp	300.898	99.1573	0.304317	73	8	0	91	11	21L	BA.2.3
3003401474	7.6 Mbp	9720	803.26 bp	89.1	60	29641 bp	251.124	99.1238	0.294285	69	8	0	88	6	21L	BA.2
3003401475	482.6 kbp	311	1564.91 bp	86.1	60	20141 bp	15.0163	67.3544	1.91285	117	11	0	572	139	21L	BA.2
3003401476	912.8 kbp	560	1610.02 bp	86.4	59.9	27550 bp	28.0319	92.1312	0.933017	97	8	0	279	55	21L	BA.2
3003401477	26.9 Mbp	35743	728.86 bp	89.1	60	29777 bp	888.177	99.5786	0.197305	75	7	0	59	10	22C	BA.2.12.1
3003401478	2.7 Mbp	2839	973.02 bp	88.1	59.9	29370 bp	86.8778	98.2176	0.377889	80	8	0	113	32	22C	BA.2.12.1
3003401479	1 Mbp	621	1701.30 bp	86.1	59.9	28535 bp	31.6351	95.4252	0.565161	108	9	0	169	73	21L	BA.2
3003401480	7.2 Mbp	9258	799.73 bp	89.3	60	29686 bp	237.219	99.2743	0.307661	71	7	0	92	13	21L	BA.2
3003401481	477.4 kbp	311	1549.57 bp	86.2	60	18622 bp	14.6695	62.2747	1.58847	122	8	4	475	1373	21L	BA.2
3003401482	4.4 Mbp	5254	867.59 bp	88.8	60	29440 bp	144.249	98.4517	0.418018	79	11	0	125	37	21L	BA.2
3003401483	6.5 Mbp	7571	844.34 bp	88.4	60	29562 bp	214.307	98.8596	0.458148	83	11	0	137	43	21L	BA.2
3003401484	10.5 Mbp	13266	815.39 bp	88.8	60	29715 bp	344.933	99.3713	0.337759	73	9	0	101	41	21K	BA.1.1.1
3003401485	19.6 Mbp	25691	786.25 bp	89	60	29782 bp	646.898	99.5954	0.290941	72	5	0	87	10	21L	BA.2.9
3003401486	20.3 Mbp	26382	744.90 bp	89.1	60	29745 bp	668.186	99.4716	0.267532	71	6	0	80	5	21L	BA.2
3003401487	7.1 Mbp	8909	775.86 bp	88.8	59.9	29645 bp	233.189	99.1372	0.294285	72	6	0	88	9	21L	BA.2.9
3003401488	5.7 Mbp	7387	804.61 bp	89.1	60	29675 bp	189.576	99.2375	0.300973	70	7	0	90	9	21L	BA.2
3003401489	4.2 Mbp	5469	797.63 bp	89.1	60	29553 bp	139.14	98.8295	0.290941	71	7	0	87	7	21L	BA.2
3003401490	5.6 Mbp	6340	858.52 bp	88.8	60	29553 bp	160.175	98.8295	0.311006	75	8	0	93	13	21L	BA.2
3003401491	2.6 Mbp	1703	1499.34 bp	87.3	59.9	29265 bp	51.284	97.8664	0.581881	89	11	0	174	49	21L	BA.2
3003401492	11.5 Mbp	14765	758.84 bp	88.9	60	29679 bp	379.723	99.2509	0.290941	71	6	0	87	6	21L	BA.2
3003401493	7.5 Mbp	8732	877.94 bp	88.6	60	29676 bp	222.145	99.2409	0.321038	70	6	0	96	10	21L	BA.2
3003401494	2.4 Mbp	2015	1235.45 bp	87.5	60	29252 bp	52.2474	97.823	0.585226	94	10	0	175	50	21K	BA.1.1
3003401495	2.1 Mbp	2271	953.75 bp	88.1	60	29195 bp	68.1178	97.6323	0.571849	86	9	0	171	44	21L	BA.2
3003401496	6.8 Mbp	8886	792.19 bp	88.9	60	29704 bp	225.542	99.3345	0.357824	63	9	0	107	18	21K	BA.1.1
3003401497	7.4 Mbp	9886	773.96 bp	89	60	29657 bp	244.609	99.1773	0.397953	62	9	0	119	7	21K	BA.1.1
3003401498	3 Mbp	3346	933.96 bp	88.7	60	29473 bp	86.4968	98.562	0.304317	80	8	0	91	36	21L	BA.2
3003401499	9.3 Mbp	11666	771.98 bp	88.7	60	29717 bp	300.728	99.378	0.207337	72	7	0	62	13	21L	BA.2
3003401500	6.6 Mbp	8183	829.80 bp	88.8	60	29686 bp	216.792	99.2743	0.33107	78	6	0	99	21	21L	BA.2
3003401501	9.9 Mbp	12619	758.42 bp	88.8	60	29743 bp	321.899	99.4649	0.401298	63	8	0	120	32	21K	BA.1.1.18
3003401502	1 Mbp	734	1444.20 bp	87.2	59.8	22525 bp	18.6259	75.3269	1.27078	122	9	1	380	1171	21L	BA.2
3003401503	2.8 Mbp	3538	776.84 bp	88.8	60	29430 bp	92.7739	98.4182	0.611979	69	6	0	183	10	21L	BA.2
3003401504	7.1 Mbp	9423	735.23 bp	89.4	60	29643 bp	236.061	99.1305	0.287597	74	6	0	86	5	22C	BA.2.12.1
3003401505	3.8 Mbp	5113	774.04 bp	89.3	60	29370 bp	126.966	98.2176	0.341103	87	4	0	102	17	21L	BA.2.3
3003401506	2.6 Mbp	3221	833.79 bp	88.5	60	29491 bp	82.5348	98.6222	0.498278	74	4	0	149	14	21L	BA.2
3003401507	850.4 kbp	623	1380.54 bp	85.6	59.9	26730 bp	24.4884	89.389	0.718991	101	8	0	215	100	21L	BA.2
3003401508	18.4 Mbp	24601	770.64 bp	89.1	60	29768 bp	607.561	99.5485	0.267532	72	6	0	80	5	21L	BA.2.48
3003401509	5.2 Mbp	3725	1407.62 bp	88.2	60	29362 bp	47.3638	98.1908	0.504966	84	9	0	151	32	21L	BA.2.3

## Sheet: Table S4 - Depth
Supplementary Table 4. Sequencing depths at genomic positions with single-nucleotide mutation calling
Depth Position		3003401426				3003401431				3003401432				3003401436				3003401438				3003401457				3003401470				3003401471				3003401481				3003401502				3003401507
		MinION	NovaSeq	Sequel II		MinION	NovaSeq	Sequel II		MinION	NovaSeq	Sequel II		MinION	NovaSeq	Sequel II		MinION	NovaSeq	Sequel II		MinION	NovaSeq	Sequel II		MinION	NovaSeq	Sequel II		MinION	NovaSeq	Sequel II		MinION	NovaSeq	Sequel II		MinION	NovaSeq	Sequel II		MinION	NovaSeq	Sequel II
21		0	1	0		0	5692	0		0	3143	0		0	30	0		0	2590	1		0	8010	2		0	2379	0		0	5700	1		0	4733	0		0	5	0		0	8000	1
44		15	4326	0		2	7068	0		14	3744	0		45	2786	0		1	2756	1		11	8016	2		6	2673	0		22	6500	1		15	6220	0		12	8004	0		16	8007	1
49		58	4326	0		6	7165	0		38	3745	0		150	2788	0		1	2756	1		42	8018	2		28	2674	0		63	6603	1		47	6221	0		39	8006	0		65	8011	1
241		77	5705	1		9	7657	5		38	6259	4		162	2461	3		5	5293	9		58	8004	6		38	6840	8		65	5578	10		77	8001	3		35	6536	2		85	8002	12
440		89	4884	1		8	5487	5		47	5944	3		177	2403	6		5	5041	11		61	8007	8		21	5572	12		68	6868	13		75	6219	6		42	5382	2		90	7991	15
541		95	4504	2		11	6888	5		51	6196	3		177	2037	7		3	4512	11		69	7976	8		46	7480	12		71	6513	13		76	7976	6		43	5059	2		103	7991	15
670		109	6881	5		15	7999	13		52	8002	12		193	2529	16		3	5773	20		73	8002	15		48	8000	29		77	7919	32		82	7999	10		42	7737	11		124	7994	22
748		113	4083	5		19	3130	14		58	3059	13		199	1271	23		2	2203	21		74	2441	17		50	4044	33		87	3666	36		85	2614	11		42	4535	13		139	2296	24
2148		78	6376	6		55	7990	31		148	8002	20		162	2698	18		117	8006	16		125	8005	22		94	8002	42		65	7456	65		151	8002	16		71	5904	18		217	8002	27
2470		39	2960	3		28	6851	24		110	4707	14		127	1332	13		32	4431	11		87	8010	24		50	4785	44		32	5640	67		69	6974	8		29	3213	13		154	8000	22
2790		39	5357	3		25	4460	21		86	5390	11		105	2378	13		26	5562	9		63	5622	17		53	5617	37		32	4925	55		59	4441	10		21	5136	12		114	4160	23
2832		35	5363	3		31	4489	22		96	5380	11		90	2377	13		20	5593	9		77	5638	18		46	5625	38		30	4930	56		59	4614	10		17	5143	12		130	4172	23
2845		36	5368	2		32	4487	20		93	5378	8		95	2377	13		19	5596	9		73	5636	16		43	5622	40		29	4930	51		58	4616	10		19	5135	11		126	4204	20
3028		45	4947	6		37	5048	24		89	4456	18		123	2015	16		38	4443	10		98	7711	23		67	4290	68		58	4212	70		91	5730	15		23	5426	22		125	5792	29
3037		42	4949	6		26	5060	24		72	4510	18		102	2034	16		31	4442	10		77	7738	23		50	4309	68		42	4210	70		74	5729	15		20	5460	22		105	5900	29
3093		47	2322	6		36	1994	25		86	1489	18		128	1042	16		42	1990	10		90	4400	23		68	1609	68		57	1355	70		91	2599	15		23	2477	23		123	2750	30
3692		164	7647	7		54	8002	36		213	7267	22		207	2389	31		153	7206	15		153	8004	32		129	8003	50		86	8003	61		204	8002	23		90	6429	29		290	8002	26
4111		125	1709	3		38	1869	33		205	790	32		215	765	28		137	922	17		160	2713	37		128	1651	44		58	2136	56		165	1696	19		81	2329	24		236	2301	23
4184		112	3534	3		34	6423	28		188	2866	29		242	1708	22		146	3410	14		171	7775	31		126	5209	37		74	6192	48		200	5241	13		81	5120	18		251	7435	21
4321		9	4748	3		11	7266	15		4	4185	26		66	2177	19		16	5192	15		46	7982	29		21	6385	37		34	5958	43		61	6223	9		8	3387	16		73	6390	15
4476		10	3817	2		14	4581	17		11	3163	26		76	1511	23		26	4243	19		59	4064	25		23	5665	47		42	4911	47		69	5450	14		14	2237	16		102	4924	20
4623		10	3951	1		17	4590	9		31	4061	8		98	1422	12		12	4443	10		75	4072	8		25	5088	27		24	4913	23		77	4429	9		15	3878	5		101	4180	10
5054		16	4269	1		14	3870	15		30	5452	16		89	1939	19		12	5844	13		83	5522	11		22	4370	37		20	4377	44		75	4029	16		10	3980	13		94	4755	21
5386		86	2388	6		36	7450	19		145	4587	14		155	722	24		65	4042	16		113	7112	14		60	5524	25		90	5402	57		109	4845	15		67	1729	18		233	8008	22
6638		36	4538	4		18	7432	20		35	5099	7		85	1720	11		21	5926	7		82	8006	8		22	6652	29		66	6766	34		90	8002	10		7	4718	9		166	7468	14
7251		29	3701	2		16	7788	17		46	3908	11		69	1584	9		13	5027	9		63	6985	12		16	3919	41		63	6688	36		83	6108	9		17	2775	6		142	7233	13
7311		152	3498	2		70	7982	16		274	3983	10		269	1583	11		116	5267	8		221	7968	11		93	4416	40		186	5917	33		214	6985	11		107	3253	8		360	7992	14
7471		194	8002	2		93	8011	23		370	8009	12		335	3700	14		161	8008	12		297	8015	12		148	8010	46		243	8009	41		299	8003	14		148	8003	9		410	8015	19
7981		185	4249	9		65	7933	31		308	4212	19		301	2006	29		160	5808	26		258	8001	24		122	6056	76		213	6807	80		295	6937	28		147	5434	33		392	7990	27
8393		111	2027	8		50	5494	31		89	4845	22		305	1520	27		264	4847	25		231	4468	27		95	3916	77		194	5351	90		194	4676	29		34	4148	32		327	5407	30
8482		94	2000	3		48	4083	21		69	2922	9		242	723	9		214	2989	10		176	4338	11		71	2161	37		187	3095	42		162	4781	17		33	1724	20		284	3813	14
8991		120	3887	7		52	5729	15		69	4044	17		290	1611	20		229	5162	10		175	6104	20		54	4640	44		169	6045	40		173	5450	15		25	2846	19		293	6026	15
9344		306	4637	6		74	4384	13		162	3613	12		606	2474	19		252	4428	6		278	4116	13		93	4644	37		192	4575	26		237	3648	11		154	6002	7		453	4554	12
9424		204	4605	5		33	6955	10		114	5059	11		339	2021	16		38	4918	7		120	7047	12		4	4459	35		29	6647	23		58	6345	11		146	3457	7		175	6520	10
9533		192	5488	7		36	5247	15		112	4474	11		309	1877	21		40	4954	12		126	6143	11		8	4249	31		28	4904	29		65	5952	7		138	2961	6		193	6080	11
9534		192	5488	7		36	5246	15		108	4474	11		303	1877	21		38	4952	12		122	6143	11		8	4249	31		28	4904	29		61	5951	7		136	2961	6		181	6079	11
9866		157	7653	7		30	7992	14		95	7904	10		256	2455	20		24	7991	14		99	8000	13		9	7295	37		26	7998	40		55	7991	6		127	7366	8		163	7990	14
9930		157	7865	8		31	7976	14		114	7965	10		259	2646	20		35	7966	15		108	7975	14		9	8000	38		35	7998	40		64	7966	7		125	7426	8		179	7936	18
10029		150	8005	11		30	8010	18		98	8007	15		233	3464	24		28	8006	23		95	8022	24		8	8006	58		32	8009	54		60	8011	13		114	7151	12		163	8010	31
10198		134	5574	8		25	7997	12		81	7202	27		212	2633	20		23	6779	20		83	8004	30		4	5587	70		25	8003	51		47	7998	18		117	5976	21		133	7982	37
10447		94	7644	8		30	7996	22		49	7296	34		143	2347	22		64	6713	21		102	8005	34		39	6496	82		74	7999	62		110	8000	19		17	5672	23		147	7946	40
10449		92	7643	8		29	7997	22		52	7297	34		138	2347	22		70	6712	21		106	8005	34		41	6496	82		77	7999	62		114	7998	19		17	5669	23		155	7946	40
11286		10	32	1		37	7953	8		66	7129	13		10	2	3		60	7980	10		69	7982	9		47	6129	22		61	7973	20		93	7988	3		2	50	8		111	7973	10
11287		0	26	1		37	7953	8		65	7129	13		2	2	3		60	7979	10		67	7981	9		46	6129	22		61	7973	20		92	7988	3		0	49	8		107	7973	10
11537		22	6858	3		13	5057	19		54	6045	16		66	2903	16		14	6264	15		64	4348	21		8	6383	47		19	5903	51		19	5844	9		16	6365	20		84	4951	29
11674		20	4802	9		13	6911	36		48	4617	30		59	1836	32		13	5679	27		64	7997	39		9	3268	81		16	7127	84		22	6583	23		16	3925	33		99	8004	50
11824		14	6487	8		12	6581	32		30	7120	29		35	2556	30		7	7296	23		45	6546	36		5	6552	76		13	6795	74		17	6821	22		7	7469	31		71	7866	43
12559		67	5099	4		14	7251	14		59	6101	7		60	3908	15		65	7577	19		97	7376	15		32	6961	34		56	7797	38		71	7330	12		10	5495	15		166	6048	16
12880		69	3022	6		13	3917	13		91	3056	15		72	873	15		80	2957	13		98	3953	14		38	4714	41		52	4131	50		80	4127	12		17	2404	19		180	4968	24
13195		45	3579	3		10	4824	14		90	3594	13		46	1273	7		57	3647	8		75	7792	13		21	4490	29		36	3799	28		53	4198	6		12	2794	12		140	7365	15
13489		37	4052	2		4	5847	21		87	5119	15		32	1736	15		48	5912	13		66	7963	21		15	6136	35		34	4879	38		45	6652	9		13	3264	18		115	7948	14
13679		208	2499	1		68	4225	17		332	3639	15		423	1212	18		354	4122	15		244	6494	20		306	4361	42		182	3866	45		292	5377	9		139	1847	14		367	5613	14
13821		204	6815	3		70	8001	36		331	7587	28		381	1825	38		349	8003	26		224	8000	36		290	8002	92		183	7738	93		305	8007	22		136	7619	33		371	8002	27
13944		211	5213	4		68	4736	34		336	5328	22		386	1740	41		348	4764	21		241	5670	29		297	3740	93		190	5263	88		296	4161	20		141	5481	29		352	4809	23
14400		131	2707	4		56	3313	29		215	2910	18		248	919	29		215	3623	17		151	4229	25		158	3038	78		135	3244	67		174	3706	18		96	2183	25		241	3327	18
14408		125	3239	4		54	4525	29		195	3839	18		223	1197	29		198	4617	17		140	6281	25		142	3709	78		123	4177	67		165	5412	18		95	3059	25		241	5874	18
15009		116	5494	3		38	8004	26		73	8002	10		171	1947	10		142	7999	9		146	8002	17		69	8001	31		97	7633	35		128	8001	13		28	5773	9		292	7963	15
15240		105	5488	5		30	7992	29		63	7650	7		151	2266	9		142	8003	10		153	8011	20		67	7595	35		90	7143	40		120	7995	16		30	5361	12		281	8014	19
15342		111	4830	8		34	2879	33		62	3242	24		151	1960	17		146	3657	12		152	1141	42		59	4104	63		90	3952	69		113	2438	26		35	4668	28		273	1227	33
15714		93	5772	7		30	7026	26		49	6700	31		156	2629	14		131	7991	10		122	7328	36		55	6776	55		68	6619	61		89	7101	22		23	4497	28		237	6603	32
16342		42	5065	17		28	5946	37		72	5674	37		81	1725	38		25	5457	34		78	7413	47		20	5090	89		29	3679	107		44	7201	30		22	3082	34		152	7071	52
17410		25	3091	2		11	2891	18		21	2301	8		53	1558	14		13	3263	14		54	4347	11		17	2878	26		16	2530	30		43	2827	8		19	3226	13		105	5302	13
18010		57	8002	6		30	8003	23		121	8010	22		114	2656	24		76	8001	20		95	8010	27		39	8005	44		47	8004	58		95	7995	13		53	6299	20		133	8006	21
18163		60	8003	7		30	7999	30		126	8003	24		104	1971	27		72	7744	20		90	8005	30		41	8003	50		50	8005	64		89	8006	12		53	5242	20		136	8003	20
18267		68	8002	7		23	8004	24		129	8000	15		98	2194	21		90	8005	9		97	8003	18		42	8002	45		44	5696	49		97	8003	9		54	7999	15		137	8004	18
19096		5	3618	1		8	3008	10		89	3207	4		19	1250	11		6	3198	13		41	2777	10		11	3528	26		13	3457	20		21	3404	6		28	2664	9		78	2334	13
19560		5	6101	8		4	8006	24		78	8003	21		17	2221	28		6	8002	26		36	8006	36		5	8002	75		8	8007	69		18	8007	19		24	4504	37		62	8008	39
19893		136	2996	11		49	4368	23		246	3303	18		202	866	23		152	3580	17		151	5990	35		92	3441	71		16	3776	62		164	5188	19		72	2260	31		283	6713	37
19955		143	4354	11		60	6439	23		272	4877	18		202	1444	23		180	3976	17		174	6450	33		98	5147	68		19	6252	61		176	6784	19		74	5190	30		307	5760	37
20055		178	2913	11		59	2605	19		280	3350	14		225	1216	19		198	2637	14		179	3794	26		119	3560	52		20	3010	51		199	3062	12		69	3271	21		295	4357	27
20178		168	6884	7		67	7870	29		294	7201	18		224	2036	26		226	4866	15		195	7984	29		120	8007	61		27	8003	64		221	7953	16		68	4673	24		336	8005	30
20523		160	2859	20		61	4665	57		313	3274	58		237	1611	63		220	3638	55		171	4365	81		124	3994	153		23	4171	174		219	5222	47		63	1636	65		304	3919	73
20689		43	5205	20		6	8001	57		50	6630	60		117	2511	63		26	5169	55		21	8000	82		11	8001	158		5	8001	178		23	7996	49		21	4833	65		46	7995	74
21342		26	7996	5		0	7997	13		0	8003	15		80	3262	11		0	7754	12		0	8000	10		0	7973	36		0	8000	30		0	8001	9		23	7999	13		0	7999	13
21574		34	2255	5		2	4011	13		5	3265	15		102	1106	14		1	3295	12		5	6185	13		1	1633	31		2	6156	30		4	4366	6		23	1671	17		11	5885	13
21575		35	2258	5		2	4011	13		5	3265	15		100	1109	14		1	3295	12		5	6185	13		1	1633	31		2	6157	30		4	4367	6		22	1674	17		11	5885	13
21595		30	4095	5		2	5505	14		6	4257	15		89	1585	15		1	4131	12		7	7817	13		1	2478	31		2	8003	32		5	5668	6		18	2368	17		13	8002	13
21617		27	4174	5		2	5542	14		6	4324	15		78	1588	17		1	4197	12		6	7873	13		1	2560	34		2	7989	33		5	5796	7		18	2596	18		12	7923	13
21618		27	4171	5		2	5521	16		6	4310	15		78	1587	17		1	4180	12		6	7840	15		1	2556	40		2	7973	37		5	5782	9		18	2598	22		12	7926	13
21727		0	4110	9		2	3553	26		8	3239	20		0	1002	24		1	2592	15		8	4324	27		1	3889	74		2	4200	66		8	3964	15		0	2682	26		20	3670	26
21768		0	2344	4		2	7643	12		8	6725	21		0	357	16		1	5646	12		9	8001	15		1	7317	32		2	7983	38		8	8001	5		0	1129	18		20	8001	21
21787		0	8010	9		2	8010	27		8	8010	22		0	2528	28		1	7085	16		9	8016	28		1	8007	86		2	8013	80		8	8009	18		0	6644	29		21	7999	33
21831		0	7315	8		2	5254	24		8	5403	21		0	2335	29		1	5072	15		9	4788	28		1	4829	80		2	4945	76		8	4984	20		0	5332	29		22	5374	33
21832		0	4625	8		2	5254	24		8	5403	21		0	1535	29		1	5072	15		9	4788	28		1	4829	80		2	4931	76		8	4984	20		0	3905	29		21	5374	33
21833		0	4599	8		2	5254	24		8	5403	21		0	1529	29		1	5072	15		9	4788	28		1	4829	80		2	4931	76		8	4985	20		0	3901	29		21	5375	33
21852		0	4596	8		2	5162	24		8	5400	21		0	1528	29		1	5073	15		10	4790	28		1	4830	80		2	4929	76		9	4985	20		0	3899	29		22	5379	33
21951		0	7911	10		1	7478	24		7	7073	21		0	2850	31		1	6366	17		10	8001	32		1	6936	94		1	8002	85		9	7999	26		0	6803	31		22	8000	40
21971		0	7914	10		1	7480	24		7	7084	21		0	2849	30		1	6365	17		10	8009	32		3	6943	94		1	8010	85		9	8006	26		0	6771	31		22	8009	40
21993		0	1	6		1	7475	9		7	7082	20		0	1	18		1	6370	14		10	7906	19		3	6943	41		1	8012	42		8	7981	13		0	2	17		22	8003	28
22006		0	7918	10		1	7476	24		7	7082	21		1	2848	30		1	6378	17		10	8012	32		3	6939	93		1	8012	84		9	7982	24		0	6802	30		23	7998	40
22040		0	4494	10		1	4612	24		7	4455	21		1	1241	31		1	3425	16		10	4767	33		3	3749	96		0	4917	86		9	4950	24		0	2691	30		25	5323	42
22041		0	4517	10		1	4622	24		7	4455	21		1	1241	31		1	3425	16		10	4764	33		3	3749	96		0	4917	86		9	4951	24		0	2691	30		25	5326	42
22043		0	4583	10		1	4824	24		7	4568	21		1	1305	31		1	3546	16		10	5182	33		3	3943	96		1	5102	86		9	5485	24		0	2746	30		25	5485	42
22056		0	6383	10		1	7420	24		7	6837	21		1	2001	31		1	4865	16		10	8004	33		3	5588	96		1	8003	86		9	8004	24		0	4066	30		25	8001	42
22079		0	6421	10		1	7429	24		7	6851	21		1	2001	31		0	4858	16		10	8005	34		3	5587	98		1	8004	90		9	8000	25		0	4056	32		26	7999	43
22131		0	7432	10		1	8000	23		4	6114	20		1	2065	30		0	5145	16		8	8001	32		1	7059	97		1	8001	88		10	8000	25		0	5571	32		18	8001	43
22133		0	7436	10		1	8002	23		7	6116	20		1	2065	29		0	5147	16		10	8002	32		3	7061	97		1	8003	88		10	8001	24		0	5574	31		24	8003	43
22134		0	7441	10		1	8002	23		5	6116	18		1	2060	28		0	5147	16		10	8002	30		3	7055	96		1	8004	88		10	8002	24		0	5575	28		23	8003	43
22136		0	7445	10		1	8003	23		7	6116	18		1	2064	28		0	5148	16		9	8003	30		3	7065	96		1	8005	85		10	8002	24		0	5578	28		24	8005	41
22137		0	7446	10		1	8004	23		7	6118	18		1	2065	28		0	5149	16		9	8004	30		3	7065	96		1	8006	85		10	8002	24		0	5578	28		24	8006	42
22140		0	7448	10		1	8004	23		7	6118	18		0	2065	28		0	5149	16		8	8004	30		3	7068	96		1	8006	85		10	8003	24		0	5578	28		24	8006	42
22145		0	7456	10		1	8004	23		7	6118	18		1	2065	28		0	5150	16		9	8005	30		2	7068	96		1	8009	85		9	7982	24		0	5579	28		22	7994	42
22146		0	7456	10		1	8005	23		7	6118	18		1	2066	28		0	5150	16		10	8005	30		2	7068	96		1	8009	85		10	7982	24		0	5578	28		23	8005	42
22148		0	7456	10		1	7975	23		7	6116	18		1	2063	28		0	5149	16		10	8005	30		3	7068	95		1	8008	85		10	7982	24		0	5579	28		24	8001	42
22176		0	5851	10		1	7621	23		7	6111	18		1	2067	28		0	4277	16		11	7997	30		2	6427	96		1	7753	85		10	7934	24		0	4906	28		25	7941	42
22206		0	6284	10		1	5517	23		7	5813	18		1	2127	28		0	4375	16		11	5273	30		1	6436	96		1	5192	85		9	5557	24		0	4890	28		25	5597	42
22310		0	8001	10		1	8000	24		9	8001	18		1	4384	29		2	8000	16		8	8007	30		2	8001	97		1	8006	86		6	8004	24		1	7999	29		17	8001	43
22311		0	8001	10		1	8001	24		9	8000	18		1	4384	29		2	8000	16		8	8008	30		2	8001	97		1	8007	86		6	8005	24		1	8000	29		16	8002	43
22374		0	3966	5		2	4801	8		11	3728	13		1	1668	19		6	2852	12		9	4759	16		2	4597	48		2	4679	46		8	4899	15		1	3549	19		23	5264	32
22456		0	3284	20		2	4215	35		9	3226	41		1	1289	41		6	2659	38		12	3262	59		2	4198	127		1	3340	124		7	3110	47		1	2577	54		17	2849	79
22472		0	3109	20		2	3207	35		10	3153	42		1	945	41		6	2621	38		11	3259	59		2	3407	127		1	3336	124		7	3107	48		1	1983	54		17	2747	78
22492		0	6511	20		2	8000	35		9	7626	42		1	2106	39		6	5883	38		10	8000	58		2	8000	122		1	8000	121		7	7376	47		1	6767	52		18	8000	76
22584		51	3219	21		35	4529	34		58	4220	42		105	1137	37		75	3048	39		87	4543	57		67	4442	125		106	4509	124		80	3829	46		28	4041	52		243	5094	77
22605		67	6864	21		36	8005	36		60	7963	44		131	2078	40		77	6725	39		98	8003	57		84	8000	125		120	8003	125		86	7999	46		35	7327	53		272	8002	80
22679		61	5032	18		38	4631	36		62	7660	35		122	1531	37		81	4495	32		106	7998	47		81	6789	106		112	4210	107		80	5190	38		35	4832	43		283	7997	65
22680		64	5372	18		38	4938	36		62	7956	35		125	1609	37		80	4646	32		108	8000	47		82	7101	106		113	4849	107		81	5516	38		37	4856	43		287	8000	65
22685		64	5385	18		38	4942	36		61	7956	35		125	1611	37		81	4645	32		108	7991	47		81	7101	106		112	4859	107		81	5517	38		37	4858	43		285	8001	65
22692		68	5378	18		38	4952	36		63	7968	35		126	1612	37		82	4649	32		109	7996	47		81	7114	106		112	4871	107		80	5521	38		39	4860	43		291	8005	65
22694		68	5379	18		38	4954	36		60	7968	35		123	1612	37		82	4649	32		108	7998	47		82	7119	106		109	4865	107		79	5521	38		39	4860	43		287	8007	65
22781		79	3726	19		43	5140	36		63	6968	35		141	1269	37		88	3493	32		116	8004	47		87	6653	104		118	5776	105		82	5116	40		44	2123	42		299	8002	64
22792		79	3703	19		41	5124	37		61	6958	35		133	1268	37		86	3441	32		111	7999	46		83	6651	102		116	5760	100		79	5102	39		44	2074	40		298	8000	62
22798		78	3703	20		43	5128	40		63	6958	35		142	1268	37		86	3448	33		114	7999	52		86	6649	107		118	5763	105		81	5106	39		43	2064	42		305	8000	62
22819		81	2275	20		43	3926	40		62	3054	35		146	669	37		85	2615	33		118	3460	52		87	3395	107		124	5039	105		82	4089	39		48	419	42		303	2910	62
22888		78	4841	20		45	8003	40		52	7247	35		142	1945	37		91	5988	34		121	8013	53		81	6759	107		113	8016	107		78	8012	39		54	3366	43		311	8004	63
22904		71	4533	20		42	4555	40		51	4423	35		137	1896	37		95	3337	34		113	4869	53		78	3501	107		108	3935	107		75	4660	39		50	2155	43		303	5223	63
22923		78	2656	20		39	4395	40		52	4221	35		143	1323	37		97	3234	34		119	4555	53		76	3314	107		111	3636	107		77	4244	39		52	1808	43		312	5094	63
22998		85	7177	20		44	6796	39		59	7168	36		151	3198	36		102	7171	35		120	7426	53		82	7277	107		121	6690	107		79	7291	40		56	3577	42		316	7034	62
23001		83	7166	20		43	6775	39		58	7135	36		145	3184	36		99	7072	35		119	7316	53		82	7239	107		121	6684	107		81	7281	40		57	3574	42		307	6969	62
23019		85	5343	20		43	3620	39		57	3789	36		151	2209	36		105	4771	35		116	3524	53		82	4685	107		120	4378	107		78	3766	40		56	2598	42		317	2948	62
23046		85	5351	20		45	3627	39		57	3830	36		148	2211	35		103	4776	35		115	3550	53		85	4685	106		119	4387	106		78	3777	40		56	2619	42		315	3018	62
23054		83	6644	20		43	4962	39		56	5055	36		145	2710	35		100	5268	35		114	5584	53		78	5544	106		114	6630	106		73	6357	40		55	3262	42		317	4890	62
23061		84	6657	20		40	4961	39		53	5057	36		144	2714	35		97	5268	35		112	5587	53		84	5548	106		113	6633	106		70	6358	40		57	3263	42		315	4894	62
23069		87	6659	20		41	4963	39		54	5060	36		146	2714	35		99	5267	35		114	5591	53		81	5551	106		119	6635	106		75	6366	40		58	3274	42		315	4948	62
23081		84	6595	20		41	4934	39		54	5041	36		147	2714	35		101	5240	35		113	5551	53		78	5529	106		120	6628	106		77	6369	39		57	3228	42		315	4930	62
23208		81	5595	4		36	5767	16		56	6196	8		132	1637	13		102	4611	13		94	5952	12		74	4985	25		122	5795	25		83	5433	3		53	5155	8		293	6071	10
23409		67	4073	5		29	3875	27		50	4940	13		120	1272	8		89	3015	20		96	5940	28		59	3661	44		105	5804	50		82	5430	12		44	4118	17		243	6082	20
23531		75	4712	3		28	5859	24		77	6133	15		137	1922	8		89	4140	20		100	6647	24		63	5832	40		116	6000	45		100	5906	12		61	4688	16		265	5913	21
23605		79	3554	3		23	5332	25		91	5687	15		132	1890	8		73	3870	19		89	8000	23		50	5758	44		94	8002	43		100	7077	12		49	3528	15		222	8001	20
23610		76	3513	3		23	5336	25		87	5695	14		129	1895	8		71	3872	19		84	8003	23		46	5783	44		90	8003	43		94	7087	12		50	3544	15		211	8002	20
23679		42	1571	5		6	2624	28		76	2763	17		70	998	13		33	1778	23		51	3549	29		19	2780	44		39	4396	62		48	4013	15		30	2106	19		102	4209	24
23860		61	3700	5		12	6110	21		99	4976	14		97	1887	11		44	3396	17		81	5992	27		23	4707	38		45	8001	56		62	5742	15		44	2875	18		157	7676	22
23861		62	3700	5		12	6115	21		99	4977	14		97	1890	11		46	3396	17		81	5992	27		23	4716	38		44	8003	56		64	5744	15		45	2875	18		160	7677	22
23954		63	3364	5		13	4527	23		106	3249	14		103	1295	15		52	2690	17		85	5488	30		23	3829	43		50	7712	63		63	4877	16		42	1838	20		172	6089	25
23961		67	3227	5		13	4479	23		108	3239	14		105	1288	15		54	2659	17		85	5474	30		23	3818	43		51	7675	63		68	4853	16		41	1676	20		176	6064	25
24136		65	3444	4		14	3749	16		103	3388	13		101	1627	12		57	2618	11		82	7874	16		25	3994	19		56	6757	40		71	3728	9		36	3168	13		157	7998	17
24430		68	7383	3		16	5903	24		107	7339	15		92	2171	24		52	4672	9		80	7998	17		28	6307	38		42	7988	33		63	6217	7		39	4702	22		144	7997	22
24439		68	5698	3		17	4215	24		109	4951	15		100	1429	24		55	3018	9		85	2856	17		24	4013	38		45	4889	33		61	4246	7		40	2725	22		150	2910	22
24475		69	8002	3		19	7009	35		113	7371	18		99	2298	29		55	4536	12		84	7794	24		24	5796	51		45	8001	43		59	6518	9		41	4286	23		144	7317	26
24509		68	7992	3		19	7019	36		110	7377	18		97	2297	29		53	4547	12		82	7808	24		26	5795	54		46	8006	42		60	6529	9		39	4294	23		145	7325	26
24751		49	5465	4		15	6035	32		59	6093	18		102	1928	29		41	4739	18		100	8010	27		54	5787	67		74	8005	45		92	6068	11		18	4283	27		149	8005	28
24893		58	1614	1		19	2029	27		70	2008	13		124	798	17		52	2083	15		116	3948	20		63	1868	47		90	3368	33		110	1957	7		25	1395	16		192	3814	16
25006		62	3207	3		22	3850	36		72	3172	19		152	1292	30		68	2504	20		128	4059	33		72	3342	72		108	4527	59		115	5123	10		28	1688	19		223	4138	20
25422		65	8000	9		37	8012	41		74	8000	29		174	3696	44		70	8005	23		169	8007	38		98	6741	79		138	8015	78		128	8001	15		34	7966	20		232	8018	34
25584		77	6850	9		41	7875	38		62	8002	27		170	2517	42		84	7158	19		149	7998	36		94	6725	76		146	7997	72		133	8001	15		40	7586	21		232	8002	34
25590		78	7872	9		39	7676	38		60	7886	27		164	3566	42		80	7757	19		146	8002	36		95	7743	76		135	8005	72		130	8006	15		41	7423	21		225	8006	34
25630		89	3962	9		40	3818	38		63	3119	27		177	1923	44		84	3314	19		155	3949	36		98	3821	79		144	3493	74		144	3029	16		46	3171	22		244	4541	35
25816		198	4440	5		53	3821	15		330	4906	7		323	1859	21		119	4261	5		261	3936	5		150	4626	32		174	3573	32		259	3636	8		144	3543	12		372	4530	23
26066		181	7005	7		55	8004	10		301	7999	14		307	3034	9		123	6358	4		250	8007	6		163	6742	27		175	8004	23		247	8004	8		130	6797	6		368	8002	13
26276		154	7074	9		46	7985	10		274	7613	15		289	2660	12		119	6259	5		216	7994	11		162	5643	32		169	8007	28		235	7986	9		121	6348	6		315	7986	15
26536		142	4029	9		41	7148	12		262	5057	16		319	2206	13		107	3754	11		207	8010	20		174	4425	33		183	8006	34		210	6261	6		118	4272	10		291	8005	12
26577		133	2347	9		42	4162	13		254	2821	16		317	1489	13		107	2192	11		200	3907	22		163	2495	34		175	3487	38		203	3682	7		117	2889	10		281	3721	15
26583		135	2349	9		42	4162	13		257	2823	16		318	1489	13		111	2192	11		204	3909	22		167	2498	34		182	3492	38		209	3697	7		121	2898	10		289	3722	15
26715		136	2681	5		36	5017	10		249	4321	10		306	1489	10		105	3009	7		198	7387	19		164	3094	26		172	7440	31		212	6489	3		126	4391	9		265	6896	11
26864		21	2245	3		1	4464	22		21	4005	15		27	1298	17		14	2579	13		36	4693	19		8	2499	48		13	5098	56		17	5413	7		17	4527	11		69	5374	25
26867		20	2860	3		1	5494	22		21	5030	15		28	1530	17		14	3215	13		36	6204	19		8	3169	48		14	6441	56		18	6335	7		16	4843	11		70	6321	25
26868		20	2860	3		1	5377	22		21	5030	15		28	1530	17		14	3215	13		36	6204	19		8	3170	48		14	6441	56		18	6335	7		15	4846	11		69	6321	25
26869		20	2860	3		1	5377	22		21	5031	15		27	1530	17		14	3217	13		36	6205	19		8	3171	48		14	6441	56		18	6335	7		15	4846	11		68	6321	25
27265		11	1447	9		3	1586	50		23	1441	30		16	1359	38		8	949	31		27	1839	30		5	946	101		9	2116	91		12	1646	26		15	1662	26		56	1558	46
27388		11	8006	10		6	8004	51		37	8001	31		72	3877	39		6	8002	32		30	8006	31		7	8003	103		32	8003	92		17	8003	27		39	6118	26		66	8003	46
27389		11	8006	10		6	8003	51		37	8002	31		71	3877	39		6	8002	32		30	8007	31		7	8004	103		32	8004	92		17	8004	27		39	6122	26		66	8004	46
27390		11	8006	10		6	8003	51		37	7996	31		74	3877	39		6	8003	32		30	8008	31		7	8003	103		34	8005	92		17	8004	27		40	6125	26		67	8005	46
27583		8	5165	7		14	8005	37		41	7343	22		75	3203	32		3	6395	25		19	8006	25		4	5913	79		67	8005	61		19	7970	22		45	7983	22		63	8000	29
27813		4	4461	7		11	5545	35		34	6264	16		66	2264	31		2	5474	13		16	6027	15		4	4249	68		77	3999	58		13	7474	13		37	4366	12		50	3501	18
27943		0	7998	7		0	8003	29		0	7999	14		0	4537	31		0	7998	16		0	7996	16		0	7996	56		0	7894	55		0	7998	12		0	8002	12		0	8004	14
27995		0	5125	4		0	6415	16		0	7679	5		0	3957	10		0	6043	8		0	7690	9		0	6490	25		0	8011	22		0	7971	5		0	7983	7		0	8002	4
28111		0	3283	3		0	7173	16		0	5859	5		0	1921	10		0	4677	9		1	3784	7		0	4510	23		0	5816	23		0	5640	4		0	6516	7		0	5564	6
28273		0	3224	3		0	6616	17		0	5405	6		1	2462	11		0	4037	11		1	8006	9		0	3594	22		0	8001	26		0	6504	4		0	6220	8		0	8000	8
28291		0	2199	3		0	5797	17		0	4012	7		1	1733	12		0	2957	11		1	4785	9		0	2492	27		0	5834	26		0	4658	4		0	5175	8		0	5577	8
28320		0	5405	3		0	8001	11		0	8001	7		1	3943	12		0	6865	10		1	8000	6		0	6463	22		0	8001	21		0	8000	4		0	8001	8		0	8001	8
28331		0	5406	3		0	8004	11		0	7971	7		1	3942	12		0	6868	10		1	8004	6		0	6469	22		0	8006	20		0	8001	4		0	8003	8		0	8005	8
28345		0	5398	0		0	6936	8		0	7713	6		1	3938	8		0	6630	9		1	8000	7		0	6470	17		0	7956	14		0	7870	2		0	8003	6		0	7916	5
28347		0	5398	0		0	6931	8		0	7712	6		1	3936	8		0	6629	9		1	7987	7		0	6470	17		0	7900	14		0	7829	2		0	7989	6		0	7906	5
28403		0	3203	0		0	2263	5		0	4021	6		0	2219	7		0	3897	10		1	3226	7		0	3984	14		0	2178	11		0	3351	3		0	2836	6		0	2501	5
28406		0	3203	0		0	2263	5		0	4022	6		0	2219	7		0	3897	10		1	3226	7		0	3984	15		0	2178	11		0	3351	3		0	2836	6		0	2502	5
28407		0	3203	0		0	2256	5		0	4022	6		0	2219	7		0	3897	10		1	3226	7		0	3984	15		0	2178	11		0	3351	3		0	2835	6		0	2502	5
28410		0	3203	0		0	2257	5		0	4022	6		0	2219	7		0	3897	10		1	3226	7		0	3984	15		0	2178	11		0	3351	3		0	2836	6		0	2502	5
28910		6	5292	9		5	8006	14		37	7374	11		30	2595	9		5	5719	5		38	7992	18		11	5537	40		21	8008	34		19	8003	11		17	8006	13		57	8007	19
28911		6	5292	9		6	8008	14		38	7375	11		30	2596	9		5	5720	5		38	7992	18		11	5537	40		21	8009	34		19	8003	11		17	8006	13		57	8007	19
28912		6	5292	9		6	8008	14		37	7377	11		30	2596	9		5	5720	5		39	7992	18		11	5537	40		21	8009	34		19	8004	11		17	8006	13		56	8007	19
29189		8	6868	7		8	7980	14		32	7999	10		25	3628	11		2	6440	8		37	7954	16		8	7808	34		17	8014	39		8	7439	12		13	7995	14		49	8009	22
29455		11	4734	4		9	7942	4		38	2893	0		22	2949	4		5	3538	5		40	8000	5		5	3598	9		15	8003	14		10	4948	1		12	8003	4		52	8005	7
29539		8	2272	4		9	5589	4		40	2890	0		19	1514	4		4	1416	4		34	2406	5		6	1804	9		13	3471	14		10	2512	1		12	4207	4		49	7752	7
29695		7	1780	0		10	135	3		29	42	0		16	1124	1		6	93	3		24	182	2		9	161	2		13	117	6		6	135	1		12	4458	1		47	234	3
29798		0	253	0		0	1290	3		0	567	0		0	222	1		0	667	3		0	1853	2		0	597	2		0	1592	6		0	1346	1		0	602	1		0	1816	3
29854		0	252	0		0	1274	0		0	566	0		0	230	0		0	666	0		0	1885	0		0	597	1		0	1591	0		0	1325	0		0	604	0		0	1807	0
